# Supplementary material for: Comparative Phylogeography and Phylogeny of Pennah Croakers (Teleostei: Sciaenidae) in Southeast Asian Waters
Source: Genes (Basel). 2021 Nov 29;12(12):1926. doi: 10.3390/genes12121926 (PMC8701226; doi:10.3390/genes12121926)
Supplement: Supplementary file 1 [file genes-12-01926-s001.zip]

Archive with 1 entries (1 files):
- genes-1475515-SI.pdf
